# Supplementary material for: Antiseptic Effects and Biosafety of a Controlled-Flow Electrolyzed Acid Solution Involve Electrochemical Properties, Rather than Free Radical Presence
Source: Microorganisms. 2022 Mar 30;10(4):745. doi: 10.3390/microorganisms10040745 (PMC9032035; doi:10.3390/microorganisms10040745)
Supplement: Supplementary file 1 [file microorganisms-10-00745-s001.zip]

Archive with 1 entries (1 files):
- microorganisms-1603705-supplementary.pdf
